# Supplementary material for: Chloroplast Genome Sequence of Clusterbean (Cyamopsis tetragonoloba L.): Genome Structure and Comparative Analysis
Source: Genes (Basel). 2017 Aug 25;8(9):212. doi: 10.3390/genes8090212 (PMC5615346; doi:10.3390/genes8090212)
Supplement: Supplementary file 1 [file genes-08-00212-s001.zip]

Archive with 3 entries (3 files):
- Supplementary Material/Supplementary Table 1.doc
- Supplementary Material/Supplementary Table 2.doc
- Supplementary Material/Supplementary Table 3.doc
